# Supplementary material for: The Uncounted Casualties of a Hidden COVID-19 Epidemic in China: Cross-sectional Study on Deaths Related to Overwork
Source: J Med Internet Res. 2021 Apr 20;23(4):e23311. doi: 10.2196/23311 (PMC8059783; doi:10.2196/23311)
Supplement: Multimedia Appendix 1 [file jmir_v23i4e23311_app1.xlsx]

## Sheet: Supplementary eTable
Table S1. Deidentified individual characteristics of documented frontline workers died from overwork during the emergency response to COVID-19 between January 20 and April 26, 2020 in China.
No	Sex	Age at death	Date of Incidence	Date of death	Location (Province)	Underlying cause of death	Working area	Epidemic containment duty	Occupation	Source URL ( all accessed by 2020-06-07 )
1	Male	40	2020-01-24	2020-02-05	Hubei	Unspecified	Urban	Public security	Police	http://legal.people.com.cn/GB/n1/2020/0212/c42510-31583173.html
2	Male	25	2020-01-25	2020-01-25	Guangdong	Unspecified	Other	Traffic checkpoints	Police	https://www.sohu.com/a/390236848_120214184
3	Male	32	2020-01-25	2020-02-27	Henan	Cerebrovascular	Urban	Public security	Police	http://www.ycs.gov.cn/doc/2020/03/02/155930.shtml
4	Male	36	2020-01-25	2020-01-25	Xinjiang	Cardiovascular	Other	Traffic checkpoints	Police	http://www.xjwqx.gov.cn/P/C/18745.htm
5	Male	56	2020-01-25	2020-01-25	Shandong	Cardiovascular	Other	Public security	Police	http://cpc.people.com.cn/n1/2020/0209/c431707-31578210.html
6	Male	52	2020-01-26	2020-01-26	Inner Mongolia	Cerebrovascular	Other	Traffic checkpoints	Police	http://www.xinhuanet.com/local/2020-01/28/c_1125509067.htm
7	Male	56	2020-01-27	2020-01-27	Henan	Cardiovascular	Rural	Community mobilization and support	Civil servant	https://baijiahao.baidu.com/s?id=1657391363073142540&wfr=spider&for=pc
8	Male	45	2020-01-28	2020-01-30	Henan	Cerebrovascular	Urban	Public security	Police	http://cpc.people.com.cn/n1/2020/0219/c431601-31594380.html
9	Male	57	2020-01-28	2020-01-28	Jilin	Cerebrovascular	Other	Traffic checkpoints	Police	http://www.xinhuanet.com/politics/2020-02/22/c_1125610848.htm
10	Male	60	2020-01-28	2020-01-28	Jiangxi	Cardiovascular	Rural	Community mobilization and support	Village leader	http://cpc.people.com.cn/BIG5/n1/2020/0210/c431601-31580131-7.html
11	Male	45	2020-01-29	2020-01-29	Henan	Cardiovascular	Urban	Other	Police	http://hn.cnr.cn/hngd/20200205/t20200205_524961669.shtml
12	Male	47	2020-01-29	2020-01-29	Hubei	Cardiovascular	Urban	Public security	Police	http://www.xinhuanet.com/politics/2020-01/31/c_1125516109.htm
13	Male	51	2020-01-29	2020-01-29	Guangdong	Cerebrovascular	Rural	Community mobilization and support	Village leader	https://www.gdzz.gov.cn/zgxc/gddt/content/post_4848.html
14	Male	55	2020-01-29	2020-01-30	Guangdong	Unspecified	Other	Traffic checkpoints	Police	http://sztqb.sznews.com/MB/content/202002/09/content_817582.html
15	Male	57	2020-01-29	2020-02-10	Tianjin	Cerebrovascular	Rural	Community mobilization and support	Village leader	http://cpc.people.com.cn/n1/2020/0306/c431601-31619942.html
16	Male	32	2020-01-30	2020-01-30	Hunan	Cardiovascular	Rural	Community mobilization and support	Police	http://www.xinhuanet.com/politics/2020-04/07/c_1125821873.htm
17	Male	48	2020-01-30	2020-01-30	Shandong	Cardiovascular	Other	Traffic checkpoints	Corporate employee	http://cpc.people.com.cn/n1/2020/0209/c431707-31578212.html
18	Male	55	2020-01-30	2020-01-31	Tianjin	Other specific causes	Urban	Community mobilization and support	Other public sectors	http://cpc.people.com.cn/n1/2020/0223/c431601-31600120.html
19	Male	57	2020-01-30	2020-02-07	Sichuan	Cerebrovascular	Rural	Community mobilization and support	Village leader	http://www.xinhuanet.com/2020-02/07/c_1125542863.htm
20	Male	42	2020-01-31	2020-02-08	Shaanxi	Cerebrovascular	Rural	Community mobilization and support	Village leader	http://cpc.people.com.cn/n1/2020/0223/c431601-31600183.html
21	Male	44	2020-01-31	2020-01-31	Guangdong	Unspecified	Urban	Community mobilization and support	Civil servant	https://k.sina.com.cn/article_1919653821_726b97bd01900nhdg.html?cre=tianyi&mod=pcpager_focus&loc=38&r=9&rfunc=100&tj=none&tr=9
22	Male	46	2020-01-31	2020-01-31	Yunnan	Unspecified	Other	Traffic checkpoints	Police	https://m.kunming.cn/news/c/2020-02-15/12834573.shtml###
23	Male	50	2020-01-31	2020-01-31	Shandong	Cerebrovascular	Rural	Community mobilization and support	Civil servant	http://www.sdgb.cn/qlxw/39780.html
24	Male	54	2020-01-31	2020-01-31	Hubei	Cardiovascular	Rural	Community mobilization and support	Village leader	http://cpc.people.com.cn/n1/2020/0209/c431707-31578229.html
25	Male	61	2020-01-31	2020-02-08	Hunan	Other specific causes	Rural	Community mobilization and support	Village leader	http://m.xinhuanet.com/hn/2020-03/24/c_1125759773.htm
26	Male	26	2020-02-01	2020-02-01	Jiangsu	Unspecified	Rural	Public security	Police	https://baijiahao.baidu.com/s?id=1657683930383940300&wfr=spider&for=pc
27	Male	40	2020-02-01	2020-02-01	Yunnan	Cardiovascular	Rural	Community mobilization and support	Village leader	http://cpc.people.com.cn/n1/2020/0209/c431707-31578244.html
28	Male	50	2020-02-01	2020-02-01	Shandong	Cerebrovascular	Rural	Community mobilization and support	Village leader	http://news.sina.com.cn/s/2020-03-01/doc-iimxxstf5567525.shtml
29	Male	51	2020-02-01	2020-02-12	Guangdong	Unspecified	Urban	Community mobilization and support	Civil servant	http://news.ycwb.com/2020-02/26/content_30597688.htm
30	Male	55	2020-02-01	2020-02-01	Ningxia	Unspecified	Urban	Community mobilization and support	Corporate employee	http://www.nxjgdj.gov.cn/zymoftx/zymfdsq/202004/t20200409_4797215.html
31	Male	56	2020-02-01	2020-02-01	Hunan	Cardiovascular	Urban	Community mobilization and support	Civil servant	http://m.xinhuanet.com/2020-02/07/c_1125542770.htm
32	Male	56	2020-02-01	2020-02-04	Anhui	Cardiovascular	Rural	Community mobilization and support	Village leader	http://ah.people.com.cn/n2/2020/0206/c358266-33770924.html
33	Male	57	2020-02-01	2020-02-01	Hubei	Other specific causes	Rural	Community mobilization and support	Village leader	http://www.xinhuanet.com/local/2020-02/05/c_1210462465.htm
34	Male	59	2020-02-01	2020-02-01	Shandong	Unspecified	Rural	Community mobilization and support	Village leader	http://www.xinhuanet.com/2020-02/13/c_1125568287.htm
35	Male	62	2020-02-01	2020-02-01	Gansu	Cardiovascular	Rural	Community mobilization and support	Village leader	http://www.mca.gov.cn/article/xw/mtbd/202003/20200300025990.shtml
36	Male	42	2020-02-02	2020-02-02	Fujian	Cardiovascular	Urban	Other	Corporate employee	http://www.xinhuanet.com/info/2020-02/11/c_138773428.htm
37	Female	42	2020-02-02	2020-02-02	Guizhou	Cerebrovascular	Rural	Community mobilization and support	Village leader	https://news.163.com/20/0404/14/F9CJO8EI00019K82.html#
38	Male	53	2020-02-02	2020-02-02	Shanxi	Other specific causes	Rural	Public security	Police	http://www.rmjtxw.com/news/jj/102017.html
39	Male	48	2020-02-02	2020-02-02	Inner Mongolia	Cerebrovascular	Rural	Community mobilization and support	Village leader	http://cpc.people.com.cn/n1/2020/0210/c431601-31580131-24.html
40	Male	48	2020-02-03	2020-02-03	Sichuan	Cerebrovascular	Rural	Community mobilization and support	Village leader	http://www.chinanews.com/sh/2020/02-05/9079786.shtml
41	Male	48	2020-02-03	2020-02-03	Anhui	Cardiovascular	Urban	Community mobilization and support	Civil servant	http://cpc.people.com.cn/n1/2020/0206/c431601-31574622.html
42	Male	52	2020-02-03	2020-02-03	Shandong	Cardiovascular	Urban	Community mobilization and support	Corporate employee	http://zhangdian.gov.cn/art/2020/2/6/art_6078_1882333.html
43	Male	57	2020-02-03	2020-02-03	Yunnan	Cardiovascular	Rural	Community mobilization and support	Village leader	http://society.yunnan.cn/system/2020/04/11/030642748.shtml
44	Male	57	2020-02-03	2020-02-03	Hebei	Unspecified	Rural	Community mobilization and support	Volunteer	http://heb.hebei.com.cn/system/2020/02/06/100184819.shtml
45	Male	61	2020-02-03	2020-02-03	Hebei	Cardiovascular	Rural	Community mobilization and support	Village leader	https://new.qq.com/omn/20200216/20200216A0H7AS00.html
46	Male	71	2020-02-03	2020-02-03	Shanxi	Cardiovascular	Rural	Community mobilization and support	Village leader	http://cpc.people.com.cn/n1/2020/0221/c431601-31597862.html
47	Male	32	2020-02-04	2020-02-04	Guangxi	Other specific causes	Rural	Community mobilization and support	Village leader	https://new.qq.com/omn/20200312/20200312A0MYRE00.html
48	Male	45	2020-02-04	2020-02-04	Henan	Unspecified	Urban	Community mobilization and support	Civil servant	http://cpc.people.com.cn/n1/2020/0324/c431601-31646038.html
49	Male	52	2020-02-04	2020-02-04	Guangxi	Other specific causes	Rural	Community mobilization and support	Village leader	http://www.xinhuanet.com/2020-03/02/c_1125653305.htm
50	Male	53	2020-02-04	2020-02-04	Hebei	Cardiovascular	Urban	Community mobilization and support	Other public sectors	https://www.thepaper.cn/newsDetail_forward_5964779
51	Male	53	2020-02-04	2020-02-04	Hunan	Cerebrovascular	Rural	Community mobilization and support	Village leader	https://m.voc.com.cn/wxhn/article/202002/202002161442506134.html
52	Male	54	2020-02-04	2020-02-14	Yunnan	Unspecified	Rural	Community mobilization and support	Village leader	https://www.thepaper.cn/newsDetail_forward_6057011
53	Male	68	2020-02-04	2020-02-04	Henan	Unspecified	Rural	Community mobilization and support	Village leader	http://www.xinhuanet.com/politics/2020-02/17/c_1125585649.htm
54	Male	68	2020-02-04	2020-02-04	Guizhou	Cardiovascular	Rural	Community mobilization and support	Volunteer	http://www.rh.gov.cn/xwzx_500535/xzdt/202002/t20200224_51207232.html
55	Male	43	2020-02-05	2020-02-05	Zhejiang	Cardiovascular	Rural	Community mobilization and support	Village leader	http://epaper.zjgrrb.com/html/2020-02/11/content_2697303.htm?div=0
56	Male	48	2020-02-05	2020-02-05	Henan	Cardiovascular	Rural	Community mobilization and support	Village leader	http://www.ha.xinhuanet.com/wangqun/2020-02/08/c_1125543186.htm
57	Male	49	2020-02-05	2020-02-15	Hebei	Cerebrovascular	Other	Traffic checkpoints	Civil servant	https://k.sina.com.cn/article_6505382853_183c043c502000rymo.html?from=local
58	Male	51	2020-02-05	2020-02-05	Hebei	Cerebrovascular	Rural	Community mobilization and support	Village leader	http://bd.hebnews.cn/2020-02/22/content_7712473.htm
59	Male	53	2020-02-05	2020-02-08	Hebei	Other specific causes	Urban	Community mobilization and support	Corporate employee	http://m.xinhuanet.com/2020-02/21/c_1125608410.htm
60	Male	56	2020-02-05	2020-02-05	Gansu	Unspecified	Rural	Community mobilization and support	Village leader	http://www.chinajiuquan.com/2020/0210/5680.shtml
61	Male	59	2020-02-05	2020-02-05	Henan	Cardiovascular	Rural	Community mobilization and support	Village leader	http://www.nydi.gov.cn/2020/qlkm_0212/19051.html
62	Male	42	2020-02-06	2020-02-06	Hebei	Unspecified	Urban	Public security	Police	www.lfnews.cn/portal.php?mod=view&aid=102
63	Male	44	2020-02-06	2020-02-06	Jiangsu	Cardiovascular	Rural	Community mobilization and support	Village leader	http://www.xinhuanet.com/2020-03/08/c_1125681173.htm
64	Male	48	2020-02-06	2020-02-08	Guangdong	Cerebrovascular	Rural	Community mobilization and support	Village leader	https://www.thepaper.cn/newsDetail_forward_5964163
65	Male	52	2020-02-06	2020-02-07	Guangxi	Cerebrovascular	Urban	Community mobilization and support	Other public sectors	http://gx.people.com.cn/n2/2020/0214/c390645-33796648.html
66	Male	59	2020-02-06	2020-02-06	Hebei	Cardiovascular	Rural	Community mobilization and support	Village leader	http://tyjrswt.hebei.gov.cn/c/2020-02-17/487168.shtml
67	Male	59	2020-02-06	2020-02-06	Henan	Cardiovascular	Rural	Community mobilization and support	Village leader	http://www.dangdeshenghuo.com/xuanchuan/show_118074.html
68	Male	39	2020-02-07	2020-02-12	Inner Mongolia	Cerebrovascular	Urban	Community mobilization and support	Corporate employee	https://k.sina.cn/article_2294220693_88bf079501900migb.html
69	Male	43	2020-02-07	2020-02-09	Shandong	Other specific causes	Urban	Community mobilization and support	Corporate employee	http://rz.wenming.cn/wmbb/202002/t20200211_6281050.html
70	Male	60	2020-02-07	2020-02-11	Hubei	Cerebrovascular	Rural	Community mobilization and support	Volunteer	http://wjw.hubei.gov.cn/bmdt/mtjj/mtgz/202002/t20200225_2147166.shtml
71	Male	64	2020-02-07	2020-02-07	Guangdong	Cardiovascular	Rural	Community mobilization and support	Village leader	http://cpc.people.com.cn/n1/2020/0210/c431601-31580131-41.html
72	Male	31	2020-02-08	2020-02-08	Shandong	Unspecified	Rural	Community mobilization and support	Volunteer	https://www.thepaper.cn/newsDetail_forward_6320417
73	Male	42	2020-02-08	2020-02-08	Henan	Cardiovascular	Urban	Community mobilization and support	Civil servant	https://www.thepaper.cn/newsDetail_forward_5889404
74	Male	71	2020-02-08	2020-02-09	Hubei	Other specific causes	Rural	Community mobilization and support	Volunteer	http://yuqing.people.com.cn/n1/2020/0218/c209043-31592439.html
75	Male	37	2020-02-09	2020-02-09	Xinjiang	Cardiovascular	Urban	Community mobilization and support	Other public sectors	http://www.mca.gov.cn/article/xw/mtbd/202003/20200300025287.shtml
76	Male	39	2020-02-09	2020-02-09	Henan	Unspecified	Other	Traffic checkpoints	Civil servant	https://www.zhumadian.gov.cn/html/site_gov/articles/202002/101401.html
77	Male	41	2020-02-09	2020-02-09	Henan	Cardiovascular	Urban	Community mobilization and support	Civil servant	http://cpc.people.com.cn/n1/2020/0210/c431601-31580131-47.html
78	Male	47	2020-02-09	2020-02-09	Anhui	Cardiovascular	Urban	Community mobilization and support	Civil servant	https://www.thepaper.cn/newsDetail_forward_6005381
79	Male	50	2020-02-09	2020-02-09	Sichuan	Unspecified	Rural	Community mobilization and support	Village leader	http://www.chinanews.com/sh/2020/02-11/9087547.shtml
80	Male	61	2020-02-09	2020-02-09	Zhejiang	Unspecified	Rural	Community mobilization and support	Village leader	http://cpc.people.com.cn/n1/2020/0221/c431601-31598147.html
81	Male	62	2020-02-09	2020-02-09	Henan	Cardiovascular	Rural	Community mobilization and support	Village leader	http://epaper.cnsq.com.cn/sqrb/html/2020-02/27/content_458208.htm
82	Male	66	2020-02-09	2020-02-09	Hebei	Cerebrovascular	Rural	Community mobilization and support	Village leader	http://m.xinhuanet.com/he/2020-02/14/c_1125574866.htm
83	Male	67	2020-02-09	2020-02-10	Hubei	Cardiovascular	Rural	Community mobilization and support	Village leader	http://m.xinhuanet.com/hb/2020-02/12/c_1125565758.htm
84	Male	67	2020-02-09	2020-02-10	Shaanxi	Unspecified	Rural	Community mobilization and support	Village leader	http://www.ylrb.com/2020/0307/465619.shtml
85	Male	38	2020-02-10	2020-02-10	Tibet	Other specific causes	Rural	Community mobilization and support	Village leader	http://sft.xizang.gov.cn/xwzx/ywxx/jcgz/202002/t20200221_132869.html
86	Male	43	2020-02-10	2020-02-10	Henan	Cardiovascular	Rural	Other	Other public sectors	http://henan.people.com.cn/n2/2020/0213/c351638-33791043.html
87	Male	47	2020-02-10	2020-02-10	Henan	Cardiovascular	Rural	Community mobilization and support	Civil servant	https://www.sohu.com/a/372713392_278863
88	Male	49	2020-02-10	2020-02-10	Shanxi	Cerebrovascular	Urban	Public security	Police	http://www.ll.gov.cn/news/202002/25857741.html
89	Male	52	2020-02-10	2020-02-13	Guizhou	Other specific causes	Rural	Community mobilization and support	Volunteer	https://www.sohu.com/a/376639376_652728
90	Male	58	2020-02-10	2020-02-10	Tianjin	Cardiovascular	Rural	Community mobilization and support	Village leader	http://cpc.people.com.cn/n1/2020/0306/c431601-31619942.html
91	Male	30	2020-02-11	2020-02-11	Jiangsu	Cardiovascular	Urban	Public security	Police	http://wm.jschina.com.cn/wmwyw/202003/t20200302_6538179.shtml
92	Male	32	2020-02-11	2020-02-11	Heilongjiang	Cardiovascular	Urban	Public security	Police	https://www.thepaper.cn/newsDetail_forward_6023707
93	Male	34	2020-02-11	2020-02-14	Jiangsu	Cardiovascular	Urban	Public security	Police	https://m.chinanews.com/wap/detail/zw/sh/2020/02-16/9093403.shtml
94	Male	39	2020-02-11	2020-02-19	Henan	Cerebrovascular	Urban	Public security	Police	http://www.xinhuanet.com/politics/2020-02/24/c_1125617160.htm
95	Male	48	2020-02-11	2020-02-12	Yunnan	Unspecified	Rural	Community mobilization and support	Village leader	http://www.moe.gov.cn/jyb_xwfb/xw_zt/moe_357/jyzt_2020n/2020_zt03/dianxing/202002/t20200228_425098.html
96	Male	53	2020-02-11	2020-02-11	Tianjin	Cardiovascular	Urban	Community mobilization and support	Civil servant	http://cpc.people.com.cn/n1/2020/0217/c431707-31590231.html
97	Female	58	2020-02-11	2020-02-11	Hunan	Cardiovascular	Rural	Community mobilization and support	Village leader	https://baijiahao.baidu.com/s?id=1658484231850661310&wfr=spider&for=pc
98	Male	34	2020-02-12	2020-02-12	Fujian	Unspecified	Urban	Other	Corporate employee	http://www.xinhuanet.com/politics/2020-03/04/c_1125663726.htm
99	Male	35	2020-02-12	2020-02-12	Sichuan	Unspecified	Rural	Community mobilization and support	Volunteer	https://new.qq.com/omn/20200216/20200216A0IF2B00.html
100	Male	38	2020-02-12	2020-02-12	Yunnan	Unspecified	Rural	Other	Civil servant	http://www.yn.gov.cn/ztgg/yqfk/kyqyp/202004/t20200414_202425.html
101	Male	42	2020-02-12	2020-02-12	Zhejiang	Cardiovascular	Rural	Community mobilization and support	Volunteer	http://m.news.cctv.com/2020/03/21/ARTI5NXyFFdv25sswfJkdxWO200321.shtml
102	Male	46	2020-02-12	2020-02-12	Jiangsu	Cardiovascular	Urban	Public security	Police	http://www.xinhuanet.com/legal/2020-02/22/c_1125611301.htm
103	Female	51	2020-02-12	2020-02-12	Sichuan	Cardiovascular	Rural	Community mobilization and support	Volunteer	https://new.qq.com/omn/20200306/20200306A0MBC100.html
104	Male	54	2020-02-12	2020-02-13	Sichuan	Cerebrovascular	Rural	Community mobilization and support	Village leader	http://www.cngy.gov.cn/artic/show/20200331093431486.html
105	Male	57	2020-02-12	2020-02-12	Yunnan	Unspecified	Rural	Community mobilization and support	Village leader	http://www.dqzrd.gov.cn/file_read.aspx?id=2948&info=web
106	Male	57	2020-02-12	2020-02-12	Guangdong	Unspecified	Urban	Public security	Police	https://www.mps.gov.cn/n2255079/n6865805/n7047625/n7047637/n7047765/c7054336/content.html
107	Male	58	2020-02-12	2020-02-12	Henan	Cardiovascular	Rural	Community mobilization and support	Village leader	http://cpc.people.com.cn/n1/2020/0210/c431601-31580131-51.html
108	Male	36	2020-02-13	2020-02-13	Guangxi	Unspecified	Urban	Public security	Police	https://m.chinanews.com/wap/detail/zw/sh/2020/02-14/9091399.shtml
109	Male	40	2020-02-13	2020-02-14	Guangdong	Cardiovascular	Other	Traffic checkpoints	Corporate employee	http://www.mva.gov.cn/xinwen/mtbd/202002/t20200225_36167.html
110	Male	46	2020-02-13	2020-02-13	Henan	Cardiovascular	Other	Public security	Police	http://legal.people.com.cn/n1/2020/0219/c42510-31595069.html
111	Male	47	2020-02-13	2020-02-13	Guangdong	Cerebrovascular	Rural	Community mobilization and support	Village leader	http://cpc.people.com.cn/n1/2020/0210/c431601-31580131-55.html
112	Male	49	2020-02-13	2020-02-15	Hubei	Cerebrovascular	Urban	Community mobilization and support	Volunteer	https://wap.jmnews.cn/news/281254
113	Male	50	2020-02-13	2020-02-13	Sichuan	Cardiovascular	Other	Public security	Police	http://www.sc.chinanews.com.cn/bwbd/2020-02-25/123017.html
114	Male	53	2020-02-13	2020-02-13	Anhui	Cardiovascular	Urban	Community mobilization and support	Volunteer	https://new.qq.com/omn/20200214/20200214A0ILGD00.html?pc
115	Male	56	2020-02-13	2020-02-15	Henan	Cerebrovascular	Other	Public security	Police	https://henan.sina.cn/news/z/2020-02-19/detail-iimxxstf2599304.d.html?pos=75
116	Male	57	2020-02-13	2020-02-13	Guangdong	Cardiovascular	Rural	Community mobilization and support	Village leader	https://www.mps.gov.cn/n2255079/n6865805/n7047625/n7047637/n7047765/c7054336/content.html
117	Male	67	2020-02-13	2020-02-13	Hebei	Unspecified	Rural	Community mobilization and support	Village leader	http://www.xinhuanet.com/politics/2020-02/24/c_1125617741.htm
118	Male	56	2020-02-14	2020-02-14	Sichuan	Unspecified	Rural	Community mobilization and support	Village leader	http://cpc.people.com.cn/n1/2020/0210/c431601-31580131-56.html
119	Male	59	2020-02-14	2020-02-14	Heilongjiang	Cardiovascular	Other	Traffic checkpoints	Volunteer	https://heihe.dbw.cn/system/2020/02/17/058344945.shtml
120	Female	59	2020-02-14	2020-02-16	Hubei	Cardiovascular	Rural	Community mobilization and support	Village leader	http://www.xinhuanet.com/2020-03/13/c_1125709516.htm
121	Male	28	2020-02-15	2020-02-15	Heilongjiang	Cardiovascular	Other	Traffic checkpoints	Corporate employee	https://www.sohu.com/a/385477521_119038
122	Male	42	2020-02-15	2020-02-24	Inner Mongolia	Cardiovascular	Urban	Community mobilization and support	Civil servant	https://baijiahao.baidu.com/s?id=1661163389127299251&wfr=spider&for=pc
123	Male	45	2020-02-15	2020-02-22	Beijing	Cerebrovascular	Urban	Public security	Police	http://www.xinhuanet.com/2020-03/16/c_1125720989.htm
124	Male	55	2020-02-15	2020-02-16	Hebei	Unspecified	Rural	Community mobilization and support	Village leader	http://www.hebgcdy.com/ztbd/system/2020/02/27/030422686.shtml
125	Male	56	2020-02-15	2020-02-15	Anhui	Cerebrovascular	Urban	Other	Civil servant	https://www.thepaper.cn/newsDetail_forward_6047185
126	Male	59	2020-02-15	2020-02-17	Heilongjiang	Cardiovascular	Other	Public security	Police	http://hlj.ifeng.com/a/20200219/8399016_0.shtml
127	Male	18	2020-02-16	2020-02-16	Yunnan	Unspecified	Rural	Community mobilization and support	Other public sectors	http://www.yn.xinhuanet.com/nets/2020-03/06/c_138850140.htm
128	Male	40	2020-02-16	2020-02-16	Shandong	Cardiovascular	Rural	Community mobilization and support	Other public sectors	https://m.cnpoly.com/hot/141860.html
129	Female	41	2020-02-16	2020-02-17	Hubei	Cardiovascular	Urban	Community mobilization and support	Civil servant	https://epaper.hubeidaily.net/pc/content/202002/20/content_21584.html
130	Male	51	2020-02-16	2020-02-16	Chongqing	Cardiovascular	Urban	Public security	Police	http://www.xinhuanet.com/2020-02/23/c_1125615893.htm
131	Male	53	2020-02-16	2020-02-16	Inner Mongolia	Cardiovascular	Rural	Community mobilization and support	Village leader	http://cpc.people.com.cn/n1/2020/0404/c431601-31661928.html
132	Male	54	2020-02-16	2020-02-17	Heilongjiang	Cerebrovascular	Other	Public security	Police	http://www.cfgw.net.cn/2020-02/19/content_24909039.htm
133	Male	57	2020-02-16	2020-02-16	Sichuan	Unspecified	Rural	Community mobilization and support	Village leader	https://cbgc.scol.com.cn/news/239118
134	Male	57	2020-02-16	2020-02-16	Hebei	Cardiovascular	Rural	Community mobilization and support	Village leader	http://hebei.hebnews.cn/2020-03/04/content_7731972.htm
135	Male	59	2020-02-16	2020-02-16	Anhui	Cardiovascular	Other	Public security	Police	http://cpc.people.com.cn/n1/2020/0228/c431601-31609303.html
136	Male	60	2020-02-16	2020-02-16	Shandong	Cardiovascular	Rural	Community mobilization and support	Volunteer	https://baike.baidu.com/item/朱传利/49752638?fr=aladdin
137	Male	62	2020-02-16	2020-02-16	Guangxi	Cerebrovascular	Rural	Community mobilization and support	Village leader	http://www.gxzf.gov.cn/zt/jd/jjgxkjxxfyyx/gxqk/20200405-805061.shtml
138	Male	25	2020-02-17	2020-02-22	Xinjiang	Cerebrovascular	Other	Traffic checkpoints	Police	https://xw.qq.com/cmsid/20200227A00XLS00
139	Male	45	2020-02-17	2020-04-07	Hebei	Other specific causes	Rural	Public security	Police	http://he.people.com.cn/n2/2020/0418/c192235-33957864.html
140	Male	48	2020-02-17	2020-02-17	Yunnan	Unspecified	Rural	Community mobilization and support	Village leader	https://k.sina.cn/article_1667821284_6368eee401900pl4o.html?from=news&subch=onews
141	Male	52	2020-02-17	2020-02-19	Yunnan	Other specific causes	Rural	Community mobilization and support	Village leader	http://m.news.cctv.com/2020/02/24/ARTIl7omHkk5s7lRt1pxzIYZ200224.shtml
142	Male	52	2020-02-17	2020-03-05	Guangdong	Cardiovascular	Urban	Community mobilization and support	Civil servant	http://www.yunfu.gov.cn/yfjrj/gkmlpt/content/1/1305/post_1305934.html#702
143	Male	53	2020-02-17	2020-02-17	Jiangxi	Cardiovascular	Urban	Community mobilization and support	Other public sectors	http://jxfzb.jxnews.com.cn/system/2020/04/24/018863545.shtml
144	Male	55	2020-02-17	2020-02-18	Sichuan	Cerebrovascular	Rural	Community mobilization and support	Village leader	https://sichuan.scol.com.cn/ggxw/202002/57490537.html
145	Male	60	2020-02-17	2020-02-17	Sichuan	Unspecified	Rural	Community mobilization and support	Village leader	https://sichuan.scol.com.cn/ggxw/202002/57490537.html
146	Male	60	2020-02-17	2020-02-17	Shaanxi	Cardiovascular	Rural	Community mobilization and support	Village leader	http://dy.163.com/v2/article/detail/F60DAMRR0534A4S8.html
147	Male	？	2020-02-17	2020-02-18	Hainan	Unspecified	Rural	Community mobilization and support	Village leader	http://ledong.hainan.gov.cn/ledong/jrld/202003/c4d98557752e43589e302142ea1caf1b.shtml
148	Male	38	2020-02-18	2020-02-20	Inner Mongolia	Other specific causes	Urban	Public security	Police	https://m.chinanews.com/wap/detail/zw/sh/2020/02-23/9101485.shtml
149	Female	42	2020-02-18	2020-02-20	Hubei	Cerebrovascular	Urban	Community mobilization and support	Other public sectors	http://www.moe.gov.cn/jyb_xwfb/xw_zt/moe_357/jyzt_2020n/2020_zt03/dianxing/202003/t20200310_429470.html
150	Male	47	2020-02-18	2020-02-18	Yunnan	Unspecified	Urban	Community mobilization and support	Civil servant	https://www.ynxxb.com/view/274dda0116e944e182109e888e419ac9
151	Male	52	2020-02-18	2020-02-18	Heilongjiang	Cardiovascular	Urban	Public security	Police	http://hlj.ifeng.com/a/20200220/8438639_0.shtml
152	Male	52	2020-02-18	2020-02-18	Shandong	Cerebrovascular	Urban	Community mobilization and support	Corporate employee	https://new.qq.com/omn/20200223/20200223A0JZD900.html?pc
153	Male	55	2020-02-18	2020-02-18	Henan	Unspecified	Other	Traffic checkpoints	Other public sectors	http://www.nydt.cn/zxzx/article/1/1232597904909275136
154	Male	57	2020-02-18	2020-02-18	Zhejiang	Cardiovascular	Urban	Community mobilization and support	Civil servant	http://pc.news.hbjt.com.cn/jgb/2020/04/21/article_detail_5_20200421A025.html
155	Male	45	2020-02-19	2020-02-19	Guangdong	Cardiovascular	Rural	Community mobilization and support	Village leader	https://www.sohu.com/a/377483522_120068514
156	Female	46	2020-02-19	2020-02-19	Qinghai	Cerebrovascular	Urban	Public security	Police	https://new.qq.com/omn/20200413/20200413A0BAFJ00.html
157	Male	46	2020-02-19	2020-02-27	Fujian	Cerebrovascular	Rural	Community mobilization and support	Village leader	http://www.fj.xinhuanet.com/shidian/2020-02/29/c_1125642292.htm
158	Male	47	2020-02-19	2020-03-01	Hubei	Cerebrovascular	Rural	Community mobilization and support	Village leader	http://www.hanchuan.gov.cn/news/2020320/n207986367.html
159	Male	54	2020-02-19	2020-02-19	Hebei	Cardiovascular	Rural	Community mobilization and support	Village leader	https://news.sina.cn/2020-02-27/detail-iimxyqvz6220850.d.html?vt=4&pos=3&wm=2813_https://news.sina.cn/2020-02-27/detail-iimxyqvz6220850.d.html?vt=4&pos=3&wm=2813_0041
160	Male	35	2020-02-20	2020-02-20	Jiangsu	Cardiovascular	Urban	Public security	Police	https://jsnews.jschina.com.cn/jsyw/202002/t20200222_2484763.shtml
161	Male	39	2020-02-20	2020-02-20	Zhejiang	Cardiovascular	Urban	Other	Corporate employee	http://news.lsnews.com.cn/jd/202004/t20200404_351361.shtml
162	Male	45	2020-02-20	2020-02-20	Inner Mongolia	Cardiovascular	Urban	Community mobilization and support	Volunteer	http://inews.nmgnews.com.cn/system/2020/04/16/012893534.shtml
163	Male	46	2020-02-20	2020-02-20	Guangxi	Unspecified	Other	Public security	Police	http://cpc.people.com.cn/n1/2020/0330/c431601-31653992.html
164	Male	46	2020-02-20	2020-02-20	Jiangxi	Cerebrovascular	Urban	Community mobilization and support	Civil servant	https://www.wxnmh.com/thread-6653297.htm
165	Male	54	2020-02-20	2020-02-20	Henan	Cardiovascular	Rural	Public security	Police	https://www.thepaper.cn/newsDetail_forward_6066734
166	Male	62	2020-02-20	2020-02-20	Yunnan	Unspecified	Rural	Community mobilization and support	Village leader	http://www.jjjc.yn.gov.cn/mobile-view-89119.html
167	Female	33	2020-02-21	2020-03-26	Inner Mongolia	Cerebrovascular	Urban	Community mobilization and support	Other public sectors	https://k.sina.cn/article_1425159225_54f2343901900mlag.html?from=news&subch=onews
168	Male	44	2020-02-21	2020-02-21	Hunan	Cardiovascular	Urban	Public security	Police	http://www.xinhuanet.com/politics/2020-02/24/c_1125619447.htm
169	Male	44	2020-02-21	2020-02-22	Guangxi	Cardiovascular	Rural	Community mobilization and support	Civil servant	https://www.thepaper.cn/newsDetail_forward_6191791
170	Female	47	2020-02-21	2020-02-21	Inner Mongolia	Cardiovascular	Urban	Community mobilization and support	Civil servant	http://www.xinhuanet.com/2020-02/28/c_1125638918.htm
171	Male	54	2020-02-21	2020-02-21	Guizhou	Unspecified	Urban	Community mobilization and support	Civil servant	http://www.xinhuanet.com/local/2020-02/25/c_1125622919.htm
172	Male	56	2020-02-21	2020-02-21	Hunan	Unspecified	Rural	Community mobilization and support	Village leader	http://www.wugang.gov.cn/wugang/shms/202002/a66359c31a4e41539f08520e9fad19ac.shtml
173	Male	68	2020-02-21	2020-02-21	Hubei	Other specific causes	Rural	Community mobilization and support	Volunteer	http://k.sina.com.cn/article_7057247850_1a4a50e6a00100kx1u.html?from=news
174	Male	42	2020-02-22	2020-02-22	Hebei	Cerebrovascular	Other	Traffic checkpoints	Civil servant	https://news.sina.com.cn/o/2020-04-14/doc-iirczymi6189320.shtml
175	Male	49	2020-02-22	2020-02-22	Inner Mongolia	Cardiovascular	Rural	Community mobilization and support	Village leader	http://hmcc.hhhtnews.com/p/125775.html
176	Male	55	2020-02-22	2020-02-22	Guangxi	Other specific causes	Urban	Public security	Police	https://www.thepaper.cn/newsDetail_forward_6122890
177	Male	58	2020-02-22	2020-02-22	Tianjin	Cardiovascular	Urban	Other	Civil servant	http://www.xinhuanet.com/local/2020-03/01/c_1125646100.htm
178	Male	65	2020-02-22	2020-02-23	Fujian	Cerebrovascular	Rural	Community mobilization and support	Village leader	https://www.sohu.com/a/376500128_243043
179	Male	70	2020-02-22	2020-02-22	Anhui	Cerebrovascular	Rural	Community mobilization and support	Volunteer	http://ah.people.com.cn/n2/2020/0306/c358266-33855548.html
180	Male	44	2020-02-23	2020-02-25	Xinjiang	Unspecified	Urban	Public security	Police	https://www.mps.gov.cn/n2255079/n6865805/n7047625/n7047637/n7047829/c7057399/content.html
181	Male	50	2020-02-23	2020-03-08	Hubei	Cerebrovascular	Rural	Community mobilization and support	Volunteer	http://www.ctdsb.net/html/2020/0311/hubei297020.html
182	Male	51	2020-02-23	2020-02-23	Jiangsu	Cardiovascular	Other	Traffic checkpoints	Civil servant	http://www.subaonet.com/2020/0308/2651192.shtml
183	Male	57	2020-02-23	2020-02-23	Shaanxi	Cardiovascular	Urban	Public security	Police	http://sn.people.com.cn/n2/2020/0225/c378288-33825138.html
184	Male	62	2020-02-23	2020-02-24	Tianjin	Cardiovascular	Rural	Other	Volunteer	http://cpc.people.com.cn/n1/2020/0306/c431601-31619942.html
185	Male	44	2020-02-24	2020-03-02	Henan	Cerebrovascular	Rural	Community mobilization and support	Civil servant	https://4g.dahe.cn/news/20200307613578
186	Male	47	2020-02-24	2020-02-24	Shaanxi	Cardiovascular	Rural	Community mobilization and support	Village leader	http://cpc.people.com.cn/n1/2020/0210/c431601-31580131-79.html
187	Male	49	2020-02-24	2020-02-24	Liaoning	Unspecified	Rural	Community mobilization and support	Village leader	http://ln.sina.com.cn/news/2020-02-27/detail-iimxyqvz6148322.shtml
188	Male	49	2020-02-24	2020-02-25	Yunnan	Other specific causes	Rural	Community mobilization and support	Village leader	https://www.kunming.cn/news/c/2020-03-02/12856560.shtml
189	Male	57	2020-02-24	2020-02-24	Hunan	Cardiovascular	Rural	Community mobilization and support	Village leader	http://hnyys.wenming.cn/yyby/yyhr/202003/t20200331_6382101.shtml
190	Male	35	2020-02-25	2020-02-26	Guizhou	Cardiovascular	Urban	Community mobilization and support	Civil servant	http://www.xinhuanet.com/politics/2020-02/28/c_1125640593.htm
191	Male	45	2020-02-25	2020-02-25	Xinjiang	Unspecified	Urban	Community mobilization and support	Volunteer	http://bt.people.com.cn/n2/2020/0311/c354305-33867945.html
192	Male	49	2020-02-25	2020-03-03	Guangdong	Unspecified	Rural	Community mobilization and support	Village leader	https://news.dayoo.com/gzrbrmt/202003/06/158562_53175856.htm
193	Male	53	2020-02-25	2020-02-26	Guangxi	Cardiovascular	Urban	Community mobilization and support	Civil servant	http://www.xinhuanet.com/2020-03/08/c_1125681592.htm
194	Male	59	2020-02-25	2020-03-04	Guangxi	Cerebrovascular	Urban	Community mobilization and support	Civil servant	https://xw.qq.com/cmsid/20200309A0CA2N00
195	Male	67	2020-02-25	2020-02-25	Hebei	Unspecified	Rural	Community mobilization and support	Village leader	http://www.lf.gov.cn/Item/96574.aspx
196	Female	35	2020-02-26	2020-02-26	Jiangxi	Unspecified	Urban	Other	Other public sectors	http://t.m.china.com.cn/convert/c_lR29FwUL.html
197	Male	42	2020-02-26	2020-02-26	Jiangsu	Unspecified	Rural	Community mobilization and support	Civil servant	http://www.js.xinhuanet.com/2020-02/27/c_1125633821.htm
198	Male	50	2020-02-26	2020-02-26	Shandong	Unspecified	Rural	Community mobilization and support	Village leader	http://jinan.iqilu.com/jnms/2020/0303/4474648.shtml
199	Male	51	2020-02-26	2020-02-27	Henan	Unspecified	Urban	Public security	Police	https://www.mps.gov.cn/n2255079/n6865805/n7047625/n7047637/n7047746/c7052956/content.html
200	Male	45	2020-02-27	2020-02-27	Chongqing	Unspecified	Rural	Community mobilization and support	Village leader	http://www.hc.gov.cn/zwyw/twxw/202003/t20200320_5856049.html
201	Male	46	2020-02-27	2020-03-02	Hunan	Cerebrovascular	Urban	Community mobilization and support	Civil servant	http://www.hunantoday.cn/article/202003/202003030858016618001.html
202	Male	46	2020-02-27	2020-03-02	Jiangsu	Cerebrovascular	Other	Traffic checkpoints	Police	www.suqian.gov.cn/sgaj/mtkga/202003/203d940731e344048626580a0b548bab.shtml
203	Male	47	2020-02-27	2020-02-27	Hebei	Other specific causes	Rural	Community mobilization and support	Village leader	http://hebei.hebnews.cn/2020-03/29/content_7775589.htm?open_source=weibo_search
204	Male	48	2020-02-27	2020-02-27	Hunan	Unspecified	Other	Traffic checkpoints	Police	https://new.qq.com/omn/20200408/20200408A0SKQX00.html?pc
205	Male	49	2020-02-27	2020-02-27	Anhui	Unspecified	Rural	Community mobilization and support	Village leader	http://ah.ifeng.com/a/20200301/8785569_0.shtml
206	Male	50	2020-02-27	2020-03-04	Jiangxi	Cerebrovascular	Rural	Community mobilization and support	Civil servant	https://www.thepaper.cn/newsDetail_forward_6455996
207	Male	53	2020-02-27	2020-03-16	Shandong	Cerebrovascular	Urban	Community mobilization and support	Other public sectors	http://www.sd.xinhuanet.com/sd/2020-03/20/c_1125743868.htm?from=singlemessage
208	Male	55	2020-02-27	2020-02-27	Shaanxi	Unspecified	Rural	Community mobilization and support	Volunteer	http://m.cnwest.com/sxxw/a/2020/04/04/18632839.html
209	Male	56	2020-02-27	2020-02-28	Chongqing	Cardiovascular	Other	Traffic checkpoints	Police	https://xw.qq.com/cmsid/20200402A0K8UN00
210	Male	40	2020-02-28	2020-02-28	Tibet	Cardiovascular	Urban	Public security	Police	https://baijiahao.baidu.com/s?id=1661952804980953986&wfr=spider&for=https://baijiahao.baidu.com/s?id=1661952804980953986&wfr=spider&for=pc
211	Male	45	2020-02-28	2020-02-28	Henan	Cardiovascular	Urban	Community mobilization and support	Civil servant	http://k.sina.com.cn/article_1726918143_66eeadff02000w04o.html
212	Male	49	2020-02-28	2020-02-28	Gansu	Cardiovascular	Other	Public security	Police	http://www.xinhuanet.com/politics/2020-03/02/c_1125650515.htm
213	Male	51	2020-02-28	2020-02-28	Shanxi	Cardiovascular	Rural	Community mobilization and support	Village leader	https://xw.qq.com/cmsid/20200321A0QFQ500
214	Male	51	2020-02-28	2020-02-28	Anhui	Cardiovascular	Urban	Community mobilization and support	Other public sectors	http://cpc.people.com.cn/n1/2020/0303/c431601-31614783.html
215	Male	55	2020-02-28	2020-03-11	Guizhou	Unspecified	Other	Public security	Police	https://www.mps.gov.cn/n2255079/n6865805/n7047625/n7047637/n7047792/c7055829/content.html
216	Male	57	2020-02-28	2020-03-21	Sichuan	Other specific causes	Other	Public security	Police	https://www.thepaper.cn/newsDetail_forward_6636692
217	Male	40	2020-02-29	2020-03-11	Hubei	Cerebrovascular	Rural	Community mobilization and support	Volunteer	https://news.163.com/20/0322/06/F8A939KN00019K82.html
218	Male	42	2020-02-29	2020-02-29	Hunan	Cardiovascular	Other	Traffic checkpoints	Civil servant	http://hun.wenming.cn/hnhr/202003/t20200310_5466945.html
219	Male	51	2020-02-29	2020-02-29	Hunan	Unspecified	Urban	Community mobilization and support	Civil servant	http://www.hnradio.com/9pd/f/2020/20203/2020328185720225.html
220	Male	55	2020-02-29	2020-02-29	Jiangsu	Unspecified	Urban	Community mobilization and support	Corporate employee	http://www.jiangning.gov.cn/jnqrmzf/202004/t20200402_1826387.html
221	Male	27	2020-03-01	2020-03-01	Xinjiang	Unspecified	Urban	Public security	Police	https://www.mps.gov.cn/n2255079/n6865805/n7047625/n7047637/n7047834/c7058104/content.html
222	Male	54	2020-03-01	2020-03-01	Guangdong	Cardiovascular	Rural	Community mobilization and support	Village leader	http://chuxin.people.cn/n1/2020/0305/c428144-31618438.html
223	Male	57	2020-03-01	2020-03-04	Liaoning	Cardiovascular	Rural	Community mobilization and support	Police	https://www.mps.gov.cn/n2255079/n6865805/n7047625/n7047637/n7047682/c7049267/content.html
224	Male	58	2020-03-01	2020-03-01	Hebei	Unspecified	Rural	Community mobilization and support	Village leader	https://xw.qq.com/cmsid/20200310A0L6U300
225	Male	59	2020-03-01	2020-03-01	Hubei	Cardiovascular	Rural	Community mobilization and support	Other public sectors	https://xw.qq.com/cmsid/20200305A08N5T00
226	Male	61	2020-03-01	2020-03-01	Hubei	Cerebrovascular	Rural	Community mobilization and support	Volunteer	http://www.hbwmw.gov.cn/zbhb/202003/t20200310_156892.shtml
227	Male	18	2020-03-02	2020-03-02	Xinjiang	Cardiovascular	Urban	Community mobilization and support	Civil servant	https://china.huanqiu.com/article/3xGq4YfuOWo
228	Male	50	2020-03-02	2020-03-02	Hunan	Cardiovascular	Urban	Other	Corporate employee	http://www.hn.xinhuanet.com/2020-03/08/c_1125680186.htm
229	Male	50	2020-03-02	2020-03-02	Xinjiang	Unspecified	Urban	Community mobilization and support	Civil servant	http://www.ccdi.gov.cn/bangyang/202003/t20200311_213253.html
230	Male	57	2020-03-02	2020-03-04	Shanxi	Unspecified	Urban	Community mobilization and support	Civil servant	https://www.sohu.com/a/378262679_99986045
231	Male	62	2020-03-02	2020-03-02	Guangdong	Cardiovascular	Rural	Community mobilization and support	Village leader	https://www.thepaper.cn/newsDetail_forward_6339069
232	Male	49	2020-03-03	2020-03-03	Hubei	Unspecified	Urban	Community mobilization and support	Other public sectors	http://www.zsnxapp.com/wordpress/archives/43018
233	Male	50	2020-03-03	2020-03-04	Zhejiang	Cerebrovascular	Rural	Community mobilization and support	Volunteer	http://wzrbw.cmstop.cn/p/119273.html
234	Male	51	2020-03-03	2020-03-04	Hubei	Cerebrovascular	Urban	Community mobilization and support	Corporate employee	https://xw.qq.com/cmsid/20200305A0RO4700
235	Male	65	2020-03-03	2020-03-03	Zhejiang	Unspecified	Rural	Community mobilization and support	Other public sectors	https://zj.zjol.com.cn/news.html?id=1406383
236	Male	32	2020-03-04	2020-03-29	Jiangsu	Cardiovascular	Other	Traffic checkpoints	Police	https://xw.qq.com/cmsid/20200401A0O8KZ00
237	Male	36	2020-03-04	2020-03-04	Yunnan	Unspecified	Urban	Public security	Police	http://k.sina.com.cn/article_2634513522_9d077c72019015y22.html?from=news&subch=onews
238	Male	44	2020-03-04	2020-03-09	Jiangxi	Other specific causes	Urban	Public security	Police	http://www.jx.xinhuanet.com/2020-03/09/c_1125687496.htm
239	Male	48	2020-03-04	2020-03-04	Liaoning	Cardiovascular	Urban	Community mobilization and support	Civil servant	https://china.huanqiu.com/article/3xIIkF1XX9X
240	Male	49	2020-03-04	2020-03-04	Guangdong	Unspecified	Urban	Community mobilization and support	Other public sectors	http://www.szft.gov.cn/xxgk/ztbd/kjfy/ftzxd/202004/t20200407_19154414.html
242	Male	55	2020-03-04	2020-03-04	Guangxi	Cardiovascular	Rural	Community mobilization and support	Civil servant	http://www.qinzhou.gov.cn/xy/xydt2/202004/t20200417_3203098.htm
243	Male	59	2020-03-04	2020-03-04	Fujian	Unspecified	Urban	Community mobilization and support	Village leader	http://sm.guoqing.china.com.cn/2020-03/13/content_41090529.html
241	Male	41	2020-03-05	2020-03-05	Hubei	Cardiovascular	Other	Traffic checkpoints	Civil servant	https://hb.qq.com/a/20200306/072910.htm
244	Male	45	2020-03-05	2020-03-05	Jiangxi	Cardiovascular	Rural	Community mobilization and support	Village leader	https://3g.163.com/dy/article_cambrian/FA3BG3MT0534AAPA.html
245	Female	46	2020-03-05	2020-03-05	Shandong	Unspecified	Urban	Community mobilization and support	Volunteer	http://www.hnanxw.com/news_hot/273237.html
246	Female	51	2020-03-05	2020-03-15	Hunan	Other specific causes	Urban	Community mobilization and support	Volunteer	https://hunan.voc.com.cn/article/202003/202003210807378072003.html
247	Male	52	2020-03-05	2020-03-05	Hubei	Cardiovascular	Rural	Community mobilization and support	Village leader	http://www.szbbs.org/portal.php?mod=view&aid=72586
248	Male	41	2020-03-06	2020-03-06	Shanxi	Unspecified	Rural	Community mobilization and support	Village leader	http://www.sxtvu.cn/news/info.asp?id=5565
249	Male	45	2020-03-06	2020-03-06	Anhui	Cerebrovascular	Rural	Community mobilization and support	Village leader	http://images1.wenming.cn/web_ah/zthd/2020/zytt/zyhr/202003/t20200323_5488651.shtml
250	Male	52	2020-03-06	2020-03-08	Jiangsu	Cerebrovascular	Urban	Public security	Police	https://m.chinanews.com/wap/detail/zw/sh/2020/03-13/9123830.shtml
251	Male	53	2020-03-06	2020-03-08	Shanxi	Unspecified	Rural	Community mobilization and support	Village leader	https://m.chinanews.com/wap/detail/zw/sh/2020/03-20/9132420.shtml
252	Female	57	2020-03-06	2020-03-09	Guangdong	Cerebrovascular	Rural	Community mobilization and support	Volunteer	http://gd.people.com.cn/n2/2020/0325/c123932-33902576.html
253	Male	58	2020-03-06	2020-03-06	Guangdong	Cardiovascular	Urban	Community mobilization and support	Civil servant	http://kuaibao.qq.com/s/20200313A0V6Y600?refer=spider
254	Male	64	2020-03-06	2020-03-12	Shaanxi	Cerebrovascular	Rural	Community mobilization and support	Volunteer	https://www.ixian.cn/thread-1710642-1-1.html
255	Male	26	2020-03-07	2020-03-07	Jiangsu	Unspecified	Urban	Public security	Police	http://www.dajs.gov.cn/art/2020/3/12/art_777_49142.html
256	Male	37	2020-03-07	2020-03-07	Hebei	Other specific causes	Urban	Public security	Police	http://m.hao123.com/news/shoubaiDetail/8876974832376584714
257	Male	40	2020-03-07	2020-03-07	Sichuan	Cerebrovascular	Urban	Community mobilization and support	Other public sectors	http://www.kbcmw.com/3g/show.asp?m=1&d=60265
258	Male	47	2020-03-07	2020-03-07	Hunan	Cardiovascular	Other	Traffic checkpoints	Civil servant	http://m.chinahighway.com/article/65382536.html
259	Male	66	2020-03-07	2020-03-07	Hubei	Cardiovascular	Urban	Community mobilization and support	Volunteer	http://www.hanchuan.gov.cn/news/2020319/n892186350_1.html
260	Male	48	2020-03-08	2020-03-08	Guangdong	Unspecified	Urban	Public security	Police	http://gdga.gd.gov.cn/jwzx/jwyw/content/post_2965235.html
261	Male	49	2020-03-08	2020-03-08	Hubei	Cerebrovascular	Urban	Public security	Police	https://baijiahao.baidu.com/s?id=1660972173765213960&wfr=spider&for=https://baijiahao.baidu.com/s?id=1660972173765213960&wfr=spider&for=pc
262	Male	59	2020-03-08	2020-03-08	Fujian	Cardiovascular	Other	Public security	Civil servant	http://www.spp.gov.cn/spp/zdgz/202004/t20200417_458917.shtml
263	Male	38	2020-03-09	2020-03-10	Zhejiang	Cerebrovascular	Urban	Public security	Police	http://m.qnsb.com/index.php?a=show&catid=82&id=106682
264	Male	47	2020-03-09	2020-03-09	Inner Mongolia	Cardiovascular	Rural	Community mobilization and support	Village leader	http://inews.nmgnews.com.cn/system/2020/03/12/012871936.shtml
265	Male	53	2020-03-09	2020-03-09	Hubei	Cardiovascular	Urban	Other	Other public sectors	http://cpc.people.com.cn/n1/2020/0413/c431707-31671483.html
266	Male	61	2020-03-09	2020-03-09	Hebei	Cardiovascular	Rural	Community mobilization and support	Village leader	http://www.xinhuanet.com/local/2020-03/30/c_1125786758.htm
267	Female	26	2020-03-10	2020-03-10	Yunnan	Cerebrovascular	Urban	Other	Corporate employee	https://www.sohu.com/a/383505814_181081
268	Male	62	2020-03-10	2020-03-10	Hunan	Cerebrovascular	Rural	Community mobilization and support	Village leader	https://hn.rednet.cn/content/2020/03/31/6965376.html
269	Male	48	2020-03-11	2020-03-11	Hebei	Cerebrovascular	Urban	Community mobilization and support	Civil servant	http://www.bdwm.gov.cn/news/xmtms1586004143807
270	Male	51	2020-03-11	2020-03-11	Anhui	Cardiovascular	Rural	Community mobilization and support	Village leader	http://www.huangchuan.gov.cn/xinwen/hcyw/2020CTJHETWzHz.html
271	Male	51	2020-03-11	2020-03-11	Henan	Unspecified	Rural	Community mobilization and support	Village leader	http://mzzt.mca.gov.cn/article/zt_2020yqfkzjz/gzjs/fkdx/202004/20200400026943.shtml
272	Male	34	2020-03-12	2020-03-12	Liaoning	Cerebrovascular	Rural	Community mobilization and support	Other public sectors	http://www.mva.gov.cn/sy/zt/kjyqzt/zygs/202003/t20200320_37136.html
273	Male	47	2020-03-12	2020-03-12	Yunnan	Other specific causes	Rural	Community mobilization and support	Village leader	http://chinahero.org/show/OWVhNmUxNGMxMTkyOTU5Nw
274	Male	47	2020-03-12	2020-03-13	Inner Mongolia	Cardiovascular	Urban	Other	Corporate employee	http://nm.people.com.cn/n2/2020/0407/c196712-33931719.html
275	Male	36	2020-03-13	2020-03-13	Zhejiang	Unspecified	Urban	Public security	Police	https://n.eastday.com/pnews/1584350451012036
276	Male	38	2020-03-13	2020-03-13	Guizhou	Unspecified	Urban	Other	Other public sectors	http://media.people.com.cn/n1/2020/0408/c40606-31665940.html
277	Male	45	2020-03-13	2020-03-13	Anhui	Other specific causes	Urban	Community mobilization and support	Village leader	http://cpc.people.com.cn/n1/2020/0317/c431601-31635556.html
278	Male	55	2020-03-13	2020-03-13	Hubei	Cerebrovascular	Rural	Community mobilization and support	Village leader	http://www.hbtmdj.gov.cn/jicengdangjian/shidaixianfeng/7999/
279	Male	62	2020-03-13	2020-03-14	Hebei	Other specific causes	Urban	Community mobilization and support	Village leader	http://dangjian.people.com.cn/n1/2020/0404/c117092-31661922.html
280	Male	41	2020-03-14	2020-03-14	Henan	Unspecified	Urban	Community mobilization and support	Other public sectors	http://www.pdskgb.com/news_71012
281	Male	46	2020-03-14	2020-03-14	Xinjiang	Cardiovascular	Urban	Community mobilization and support	Civil servant	http://www.bt.chinanews.com/shehui/20200318/17028.shtml
282	Male	58	2020-03-14	2020-03-14	Guangdong	Cerebrovascular	Urban	Public security	Police	http://gdga.gd.gov.cn/jwzx/jwyw/content/post_2965235.html
283	Male	68	2020-03-14	2020-03-14	Jiangxi	Cardiovascular	Rural	Community mobilization and support	Volunteer	http://jx.ifeng.com/a/20200331/14083959_0.shtml
284	Male	30	2020-03-15	2020-03-15	Sichuan	Unspecified	Other	Traffic checkpoints	Police	http://www.xinhuanet.com/politics/2020-03/16/c_1125720614.htm
285	Male	43	2020-03-15	2020-03-15	Inner Mongolia	Unspecified	Urban	Community mobilization and support	Civil servant	http://www.xinhuanet.com/politics/2020-04/04/c_1125812700.htm
286	Male	48	2020-03-15	2020-03-15	Hainan	Unspecified	Urban	Public security	Police	https://k.sina.cn/article_2551964902_981be4e602700qnh7.html?from=news&subch=onews
287	Male	48	2020-03-15	2020-03-15	Yunnan	Unspecified	Rural	Community mobilization and support	Village leader	http://fpb.zjw.cn/index.php?a=shows&catid=128&id=151672
288	Male	35	2020-03-16	2020-03-16	Shaanxi	Unspecified	Urban	Public security	Police	http://mini.eastday.com/a/200407042502731.html
289	Male	51	2020-03-17	2020-03-17	Yunnan	Unspecified	Urban	Community mobilization and support	Civil servant	http://ccwb.yunnan.cn/html/2020-03/30/content_1339581.htm?div=-1
290	Male	53	2020-03-17	2020-03-22	Shandong	Cardiovascular	Rural	Community mobilization and support	Civil servant	http://k.sina.com.cn/article_5281491251_13acd293302000vbcq.html?from=news&subch=onews
291	Male	35	2020-03-18	2020-03-29	Hunan	Cardiovascular	Rural	Community mobilization and support	Village leader	http://hunan.voc.com.cn/mobile/article/202004/202004121002135340.html
292	Male	56	2020-03-18	2020-03-18	Inner Mongolia	Unspecified	Urban	Public security	Police	https://news.163.com/20/0326/15/F8LGNVVU0001899O.html
293	Male	48	2020-03-19	2020-03-20	Heilongjiang	Cardiovascular	Rural	Community mobilization and support	Civil servant	http://hlj.xinhuanet.com/dslb/2020-04/10/c_138964288.htm
294	Male	57	2020-03-19	2020-04-10	Hunan	Other specific causes	Other	Traffic checkpoints	Other public sectors	http://zt.yongzhou.gov.cn/2020/0413/521951.html
295	Male	62	2020-03-19	2020-03-19	Hunan	Cardiovascular	Rural	Community mobilization and support	Village leader	https://m.voc.com.cn/wxhn/article/202003/202003201616106740.html
296	Male	37	2020-03-19	2020-03-19	Henan	Cerebrovascular	Urban	Public security	Police	http://gaj.anyang.gov.cn/police/culture/2020-04-29/1863.html
297	Male	34	2020-03-20	2020-03-20	Shaanxi	Unspecified	Other	Public security	Police	www.moj.gov.cn/subject/content/2020-04/01/1464_3245382.html
298	Male	42	2020-03-20	2020-03-20	Guangdong	Cerebrovascular	Rural	Community mobilization and support	Village leader	https://m.chinanews.com/wap/detail/zw/sh/2020/03-30/9142327.shtml
299	Male	47	2020-03-20	2020-03-20	Jiangsu	Unspecified	Urban	Public security	Police	m.news.cctv.com/2020/03/25/ARTIeY2BiTevJWIHAJdAdVZU200325.shtml
300	Male	46	2020-03-21	2020-03-21	Hunan	Unspecified	Rural	Community mobilization and support	Other public sectors	https://www.sohu.com/a/383170195_752231
301	Male	43	2020-03-22	2020-03-22	Hunan	Cardiovascular	Rural	Community mobilization and support	Civil servant	http://cpc.people.com.cn/n1/2020/0409/c431601-31667303.html
302	Male	51	2020-03-22	2020-03-22	Hubei	Unspecified	Urban	Public security	Police	www.xinhuanet.com/politics/2020-04/05/c_1125816586.htm
303	Male	63	2020-03-23	2020-03-24	Henan	Cerebrovascular	Urban	Community mobilization and support	Civil servant	http://www.henanmz.gov.cn/2020/04-20/1324080.html
304	Male	37	2020-03-24	2020-03-25	Hubei	Cardiovascular	Urban	Community mobilization and support	Civil servant	http://wza.hubei.gov.cn/sthjt/hjsj/ztzl/zzcckyq/xjdx/202004/t20200407_2206823.shtml
305	Male	52	2020-03-24	2020-03-24	Shaanxi	Other specific causes	Urban	Community mobilization and support	Volunteer	http://m.cnwest.com/sxxw/a/2020/03/26/18605830.html
306	Male	58	2020-03-24	2020-03-24	Shaanxi	Cardiovascular	Rural	Community mobilization and support	Village leader	http://www.ceweekly.cn/2020/0402/292346.shtml
307	Male	42	2020-03-25	2020-03-25	Shanghai	Unspecified	Urban	Public security	Police	http://sh.sina.cn/news/2020-04-07/detail-iimxxsth4101291.d.html?cre=tianyi&mod=wlocal&loc=9&r=0&rfunc=43&tj=none&tr=12
308	Male	60	2020-03-25	2020-03-25	Guangxi	Cardiovascular	Urban	Other	Other public sectors	https://k.sina.cn/article_1774053115_69bde6fb02000v1eh.html
309	Male	41	2020-03-26	2020-03-30	Inner Mongolia	Cerebrovascular	Rural	Community mobilization and support	Civil servant	http://news.sina.com.cn/c/2020-04-14/doc-iircuyvh7783934.shtml
310	Male	44	2020-03-28	2020-03-28	Guangxi	Unspecified	Urban	Public security	Police	https://m.chinanews.com/wap/detail/zw/sh/2020/04-10/9153570.shtml
311	Male	57	2020-03-28	2020-03-28	Sichuan	Unspecified	Other	Public security	Police	http://www.moj.gov.cn/subject/content/2020-04/02/1464_3245473.html
312	Male	62	2020-03-29	2020-03-29	Guangdong	Cerebrovascular	Rural	Community mobilization and support	Village leader	http://cpc.people.com.cn/n1/2020/0417/c431707-31677996.html
313	Male	63	2020-03-29	2020-03-30	Zhejiang	Cardiovascular	Rural	Community mobilization and support	Volunteer	https://k.sina.cn/article_1750935105_685d264101900s46e.html?from=news&subch=onews
314	Male	51	2020-03-30	2020-03-30	Hubei	Unspecified	Urban	Other	Volunteer	http://paper.people.com.cn/rmrb/html/2020-04/07/nw.D110000renmrb_20200407_6-04.htm
315	Male	49	2020-03-31	2020-04-01	Guangdong	Cerebrovascular	Rural	Community mobilization and support	Village leader	https://www.gdzz.gov.cn/zdzt/dqpy/xfmfbd/content/post_6646.html
316	Male	44	2020-04-02	2020-04-02	Hubei	Cardiovascular	Urban	Public security	Police	http://news.cpd.com.cn/n3559/202004/t20200413_901886.html
317	Male	43	2020-04-05	2020-04-06	Guangxi	Unspecified	Other	Traffic checkpoints	Police	https://www.sohu.com/a/385910084_651400
318	Male	35	2020-04-06	2020-04-06	Anhui	Cardiovascular	Urban	Public security	Police	https://k.sina.cn/article_1943154142_73d22dde02000tf49.html?from=news&subch=onews
319	Female	47	2020-04-06	2020-04-06	Guangdong	Cardiovascular	Other	Public security	Police	https://www.sohu.com/a/387650095_117916
320	Female	37	2020-04-08	2020-04-12	Zhejiang	Unspecified	Urban	Community mobilization and support	Civil servant	http://zjnews.zjol.com.cn/zjnews/hznews/202004/t20200418_11889755.shtml
321	Male	49	2020-04-08	2020-04-08	Guizhou	Cardiovascular	Rural	Community mobilization and support	Village leader	https://k.sina.cn/article_1617746261_606cd95502000qskc.html?from=movie
322	Male	56	2020-04-08	2020-04-08	Chongqing	Cardiovascular	Other	Traffic checkpoints	Police	https://www.cqcb.com/county/changshouqu/changshouquxinwen/2020-04-11/2323359.html
323	Male	57	2020-04-08	2020-04-08	Hubei	Unspecified	Other	Public security	Police	https://news.sina.cn/gn/2020-04-20/detail-iircuyvh8803107.d.html?vt=4&pos=3
324	Male	34	2020-04-10	2020-04-10	Heilongjiang	Cardiovascular	Urban	Public security	Police	http://www.rmfz.org.cn/contents/2/287392.html
325	Male	46	2020-04-10	2020-04-10	Hubei	Unspecified	Other	Public security	Police	https://china.huanqiu.com/article/3xomRahyBuF
326	Male	48	2020-04-10	2020-04-10	Sichuan	Unspecified	Other	Public security	Police	http://www.rmfz.org.cn/contents/2/286422.html
327	Male	53	2020-04-10	2020-04-11	Hubei	Cardiovascular	Rural	Community mobilization and support	Village leader	https://tech.sina.cn/2020-04-16/detail-iircuyvh8028350.d.html
328	Male	46	2020-04-11	2020-04-11	Inner Mongolia	Cardiovascular	Other	Public security	Police	https://new.qq.com/rain/a/20200415A0VJNM00
329	Male	48	2020-04-11	2020-04-12	Guangxi	Cardiovascular	Other	Traffic checkpoints	Police	https://new.qq.com/omn/20200414/20200414A0UCS200.html
330	Male	49	2020-04-12	2020-04-12	Shandong	Unspecified	Rural	Community mobilization and support	Village leader	https://www.sohu.com/a/389466634_607151
331	Male	43	2020-04-16	2020-04-16	Tianjin	Unspecified	Other	Public security	Police	http://sf.tj.gov.cn/system/2020/04/28/030023544.shtml
332	Male	51	2020-04-16	2020-04-16	Guizhou	Unspecified	Other	Public security	Police	https://k.sina.com.cn/article_1905912064_7199e90001900p1lz.html?from=news&subch=onews
333	Male	57	2020-04-17	2020-04-17	Zhejiang	Cardiovascular	Rural	Community mobilization and support	Village leader	http://www.chinanews.com/sh/2020/04-18/9160952.shtml
334	Male	57	2020-04-19	2020-04-19	Inner Mongolia	Unspecified	Other	Public security	Police	http://nm.people.com.cn/BIG5/n2/2020/0425/c196695-33975156.html
335	Male	51	2020-04-21	2020-04-21	Jiangsu	Unspecified	Urban	Community mobilization and support	Police	http://js.people.cn/n2/2020/0423/c360303-33968608.html
336	Male	51	2020-04-21	2020-04-21	Shaanxi	Unspecified	Urban	Public security	Police	http://news.ifeng.com/c/7vu16q7VAb9
337	Male	44	2020-04-21	2020-04-21	Henan	Cardiovascular	Other	Public security	Police	https://k.sina.com.cn/article_3913321082_e9408a7a00100pc0n.html
338	Male	45	2020-04-23	2020-04-23	Xinjiang	Unspecified	Urban	Public security	Police	http://www.xjpeace.cn/content/2020-04/27/content_17208.html
339	Male	53	2020-04-23	2020-04-24	Inner Mongolia	Cardiovascular	Other	Traffic checkpoints	Police	http://www.nmgzf.gov.cn/xwjj/2020-04-27/35669.html
340	Male	41	2020-04-24	2020-04-24	Xinjiang	Cardiovascular	Urban	Public security	Police	https://www.thepaper.cn/newsDetail_forward_7137684
